# Supplementary material for: A Follicle Size Window of Competence for In Vitro Embryo Production in High-Producing Dairy Cows: Evidence from OPU-IVP Performance and Follicular Fluid Profiling
Source: Animals (Basel). 2026 Jan 16;16(2):274. doi: 10.3390/ani16020274 (PMC12837437; doi:10.3390/ani16020274)
Supplement: Supplementary file 1 [file animals-16-00274-s001.zip]

Archive with 1 entries (1 files):
- animals-4071811-supplementary.pdf
